# Supplementary material for: Antibodies Targeting Human or Mouse VSIG4 Repolarize Tumor-Associated Macrophages Providing the Potential of Potent and Specific Clinical Anti-Tumor Response Induced across Multiple Cancer Types
Source: Int J Mol Sci. 2024 Jun 3;25(11):6160. doi: 10.3390/ijms25116160 (PMC11172757; doi:10.3390/ijms25116160)
Supplement: Supplementary file 1 [file ijms-25-06160-s001.zip]

Archive with 1 entries (1 files):
- ijms-3013101-supplementary.pptx
